# Supplementary material for: Dataset for supporting a modular autoinduction device for control of gene expression in Bacillus subtilis
Source: Data Brief. 2020 May 21;31:105736. doi: 10.1016/j.dib.2020.105736 (PMC7264492; doi:10.1016/j.dib.2020.105736)
Supplement: Supplementary file 1 [file mmc1.xml]

<?xml version="1.0" encoding="utf-8" standalone="no"?>
<data>
  <datasets>
    <author>danielle.pedrolli@unesp.br</author>
    <type>1</type>
    <dataset>
      <name>Dataset for supporting a modular autoinduction device for control of gene expression in Bacillus subtilis</name>
      <caption />
      <description>We have constructed an autoinduction device for gene expression in Bacillus subtilis based on the LuxR/I quorum sensing system. Here, we present raw and processed data regarding to B. subtilis growth measured as OD600, performed in three different scales: microcultivation on 96-well plates (200 µL), test tube (12 mL), and Erlenmeyer flask (50 mL). We also present raw and processed data on gene expression measured as GFP fluorescence (485/535 nm), luminescence and riboflavin production.</description>
      <filetype>
        <name />
      </filetype>
      <filesize />
      <source>0</source>
      <sourcename>Original Data</sourcename>
      <access>
        <type>1</type>
        <name>Data available in data repository</name>
        <reponame>Mendeley Data</reponame>
        <PersistentId>10.17632/79mm425n5v.2</PersistentId>
        <deeplinkurl>https://data.mendeley.com/datasets/79mm425n5v/2</deeplinkurl>
      </access>
    </dataset>
  </datasets>
</data>
